# Supplementary material for: Identification of TSPAN4 as Novel Histamine H4 Receptor Interactor
Source: Biomolecules. 2021 Jul 30;11(8):1127. doi: 10.3390/biom11081127 (PMC8394291; doi:10.3390/biom11081127)
Supplement: Supplementary file 1 [file biomolecules-11-01127-s001.zip]

Archive with 1 entries (1 files):
- biomolecules-1319297-supplementary.pdf
